# Supplementary material for: Silylated Tag-Assisted Peptide Synthesis: Continuous One-Pot Elongation for the Production of Difficult Peptides under Environmentally Friendly Conditions
Source: Molecules. 2021 Jun 8;26(12):3497. doi: 10.3390/molecules26123497 (PMC8228865; doi:10.3390/molecules26123497)
Supplement: Supplementary file 1 [file molecules-26-03497-s001.zip]

Archive with 1 entries (1 files):
- molecules-1220072-Supplementary Material.pdf
